# Supplementary material for: Physical multimorbidity and dynapenic abdominal obesity among older adults from low- and middle-income countries
Source: Commun Med (Lond). 2025 Jul 29;5:315. doi: 10.1038/s43856-025-01037-9 (PMC12307868; doi:10.1038/s43856-025-01037-9)
Supplement: Supplementary file 3 — Supplementary Data 1 [file 43856_2025_1037_MOESM3_ESM.xlsx]

## Sheet: Sheet1
Condition	D (-) AO (-)	D (+) AO (-)	D (-) AO (+)	D (+) AO (+)
Angina	15	20	28	29
Arthritis	28	29	40	50
Asthma	9	13	7	10
Chronic back pain	8	10	9	11
Chronic lung disease	13	15	12	18
Diabetes	7	11	13	19
Edentulism	13	22	14	19
Hearing problem	8	11	6	9
Hypertension	55	51	80	81
Stroke	3	5	2	4
Visual impairment	7	16	5	13
Multimorbidity	47	58	66	73
